# Supplementary material for: Efficient and error-free fluorescent gene tagging in human organoids without double-strand DNA cleavage
Source: PLoS Biol. 2022 Jan 28;20(1):e3001527. doi: 10.1371/journal.pbio.3001527 (PMC8827455; doi:10.1371/journal.pbio.3001527)
Supplement: S1 Table — ITPN, in-trans paired nicking; WGS, whole genome sequencing. (XLSX) [file pbio.3001527.s009.xlsx]

## Sheet: S1 Table
S1 Table. Presence of off-target effects (small indels and structural variations breakpoints) in in silico predicted off-target regions (spacer and flanking regions) in WGS of three clonal ITPN-mediated SEC61B-mScarlet knock-in organoid lines
Chromosome	Start	Stop	Strand	Sequence	Mismatches	Off-target effects in spacer region	Off-target effects in flanking regions
9	99222436	99222658	-	GGGGTCGGACCAGGCTGTAGAGG	0	NA	NA
8	1470998	1471220	-	GGGGTCGGgaaAGGCTGgAGGGG	4	0	0
8	1470979	1471201	-	GGGGTCGGgaaAGGCTGgAGGGG	4	0	0
8	1470960	1471182	-	GGGGTCGGgaaAGGCTGgAGGGG	4	0	0
8	1471036	1471258	-	GGGGTCGGgaaAGGCTGgAGGGG	4	0	0
8	1470903	1471125	-	GGGGTCGGgaaAGGCTGgAGGGG	4	0	0
8	1470941	1471163	-	GGGGTCGGgaaAGGCTGgAGGGG	4	0	0
8	1470827	1471049	-	GGGGTCGGgaaAGGCTGgAGGGG	4	0	0
8	1470884	1471106	-	GGGGTCGGgaaAGGCTGgAGGGG	4	0	0
8	1471055	1471277	-	GGGGTCGGgaaAGGCTGgAGGGG	4	0	0
8	1471169	1471391	-	GGGGTCGGgaaAGGCTGgAGGGG	4	0	0
8	1471093	1471315	-	GGGGTCGGgaaAGGCTGgAGGGG	4	0	0
8	1471131	1471353	-	GGGGTCGGgaaAGGCTGgAGGGG	4	0	0
8	1471226	1471448	-	GGGGTCGGgaaAGGCTGgAGGGG	4	0	0
8	1471112	1471334	-	GGGGTCGGgaaAGGCTGgAGGGG	4	0	0
8	1470694	1470916	-	GGGGTCGGgaaAGGCTGgAGGGG	4	0	0
8	1470713	1470935	-	GGGGTCGGgaaAGGCTGgAGGGG	4	0	0
8	1470751	1470973	-	GGGGTCGGgaaAGGCTGgAGGGG	4	0	0
8	1471207	1471429	-	GGGGTCGGgaaAGGCTGgAGGGG	4	0	0
8	1470789	1471011	-	GGGGTCGGgaaAGGCTGgAGGGG	4	0	0
8	1470846	1471068	-	GGGGTCGGgaaAGGCTGgAGGGG	4	0	0
8	1470808	1471030	-	GGGGTCGGgaaAGGCTGgAGGGG	4	0	0
8	135973764	135973986	+	tGGGTtGGACCtGGCTGTtGGGG	4	0	0
15	34581156	34581378	-	GGGGTtGaACCtGGCTGaAGAGG	4	0	0
15	75361140	75361362	-	GGGGTaGGggCAGGCTGgAGAGG	4	0	0
5	3812743	3812965	+	GGGGTgGGACCAGGgaGaAGAGG	4	0	0
20	22763868	22764090	-	GGGcTtGGcCCAGGCTcTAGGGG	4	0	0
20	34172893	34173115	-	GGGGaCGGAgCAGGCaGgAGGGG	4	0	0
20	38183827	38184049	+	GGGGgCcGAgCAGGCTGTAGTGG	3	0	0
20	57111918	57112140	+	GGGGcaGGcCCAGGCTGcAGGGG	4	0	0
20	58698694	58698916	+	GGGGTgGGACCAGGCTGggGTGG	3	0	0
20	62085441	62085663	+	GGGGTaGagCCAGGCTGaAGAGG	4	0	0
20	62546760	62546982	+	GGGGaCaGACaAGGaTGTAGGGG	4	0	0
1	2133088	2133310	-	GGGGTCGaAgCtGGCTGgAGCGG	4	0	0
1	8081086	8081308	+	GGGGTaGcACCAGGCTcTgGAGG	4	0	0
1	46884033	46884255	+	GtGGTtGGAgCAGGCTGaAGGGG	4	0	0
1	47083660	47083882	-	GtGGTtGGAgCAGGCTGaAGGGG	4	0	0
1	47193828	47194050	-	GGGGcCaGACCAaGCTGgAGTGG	4	0	0
1	100440248	100440470	-	GGGGTgGGACCAaGCaGcAGAGG	4	0	0
1	101387940	101388162	-	GGGGTtGGAaCAGGtTGgAGGGG	4	0	0
1	113280058	113280280	-	GGGGTgGGACCAGGCTGTgGAGG	2	0	0
1	167438402	167438624	-	GGGcTCaGcCCAGGCTGTgGGGG	4	0	0
1	204694512	204694734	-	GGGGTCGGcCtgGGCaGTAGGGG	4	0	0
1	215686944	215687166	-	GGGcTgGGACaAGGgTGTAGAGG	4	0	0
22	20040832	20041054	+	GGtGTCaGACCAGGCTGaAtGGG	4	0	0
22	37056729	37056951	+	GGGcTCGGcaCAGGCTGTtGGGG	4	0	0
22	37387107	37387329	-	GGGGTgGGAgCAGGCTaTtGGGG	4	0	0
22	39349957	39350179	-	GctGcCGGACCAGGgTGTAGGGG	4	0	0
22	49154579	49154801	+	GGGGgCGGcCCAGGCTtcAGGGG	4	0	0
7	2203974	2204196	-	GGGGTCaGtgCAGGCTGcAGAGG	4	0	0
7	2913300	2913522	+	aGGcgCGtACCAGGCTGTAGGGG	4	0	0
7	4179572	4179794	+	aGGGatGGACCtGGCTGTAGAGG	4	0	0
7	39429705	39429927	-	GaGGTttGACaAGGCTGTAGGGG	4	0	0
7	73578647	73578869	+	GGGGTgGGgCCcGGCTGTtGTGG	4	0	0
7	95589158	95589380	+	GGaGTaGGACCAGcCTGTgGGGG	4	0	0
7	128259051	128259273	-	GGGGaCGGgCCAGGCTGaAcTGG	4	0	0
7	151387593	151387815	+	GGGGTgGGAgaAGGCTGcAGAGG	4	0	0
2	95034048	95034270	+	GGGaTtGGgCCAGGCTGTgGAGG	4	0	0
2	131203001	131203223	-	tGGGgCGGACaAGGCTGTgGGGG	4	0	0
2	192121361	192121583	+	GtGGaaGGACCAGGCTaTAGGGG	4	0	0
2	202632732	202632954	+	GGccTCacACCAGGCTGTAGGGG	4	0	0
2	206473713	206473935	-	GGGGTCGcACCAtGCTGTccAGG	4	0	0
2	233159265	233159487	-	GGGGTCtGACtAGGCTGTtcAGG	4	0	0
2	239660068	239660290	-	GGGGgaGGACCAGGCaGTgGGGG	4	0	0
12	115193279	115193501	+	tGGGTgGGACCAGGCaGgAGAGG	4	0	0
12	120398089	120398311	+	GGGGTCGGACCAGGCTaggaAGG	4	0	0
12	126420367	126420589	-	GGtGTtGaACCAGaCTGTAGGGG	4	0	0
12	131224372	131224594	+	GGGGTgGGgCCAGGaTGgAGGGG	4	0	0
21	45558407	45558629	+	GGGcTgtGACCAGGCTGcAGAGG	4	0	0
4	1402216	1402438	+	GGGacCGGAgCAGGCTGcAGGGG	4	0	0
4	4852841	4853063	-	cGGGTCGGcCCAGGCaGgAGAGG	4	0	0
17	171440	171662	+	GGGGcCGGgCCAGGCTGcAGAGG	3	0	0
17	171408	171630	+	GGGGcCGGgCCAGGCTGcAGAGG	3	0	0
17	171472	171694	+	GGGGcCGGgCCAGGCTGcAGAGG	3	0	0
17	171374	171596	+	GGGGcCGGgCCAGGCTGcAGAGG	3	0	0
17	171830	172052	+	GGGGcCGGgCCAGGCTGcAGAGG	3	0	0
17	171862	172084	+	GGGGcCGGgCCAGGCTGcAGAGG	3	0	0
17	171894	172116	+	GcGGcCGGgCCAGGCTGcAGAGG	4	0	0
17	171570	171792	+	GGGGcCGGgCCAGGCTGcAGAGG	3	0	0
17	171602	171824	+	GGGGcCGGgCCAGGCTGcAGAGG	3	0	0
17	170754	170976	+	GGGGcCGGgCCAGGCTGcAGAGG	3	0	0
17	170722	170944	+	GGGGcCGGgCCAGGCTGcAGAGG	3	0	0
17	170786	171008	+	GGGGcCGGgCCAGGCTGcAGAGG	3	0	0
17	170818	171040	+	GGGGcCGGgCCAGGCTGcAGAGG	3	0	0
17	171668	171890	+	GGGGcCGGgCCAGGCTGcAGAGG	3	0	0
17	171634	171856	+	GGGGcCGGgCCAGGCTGcAGAGG	3	0	0
17	171700	171922	+	GGGGcCGGgCCAGGCTGcAGAGG	3	0	0
17	171244	171466	+	GGGGcCGGgCCAGGCTGcAGAGG	3	0	0
17	171276	171498	+	GGGGcCGGgCCAGGCTGcAGAGG	3	0	0
17	171506	171728	+	GGGGcCGGgCCAGGCTGcAGAGG	3	0	0
17	171538	171760	+	GGGGcCGGgCCAGGCTGcAGAGG	3	0	0
17	171732	171954	+	GGGGcCGGgCCAGGCTGcAGAGG	3	0	0
17	170690	170912	+	GGGGcCGGgCCAGGCTGcAGAGG	3	0	0
17	171080	171302	+	GGGGcCGGgCCAGGCTGcAGAGG	3	0	0
17	171148	171370	+	GGGGcCGGgCCAGGCTGcAGAGG	3	0	0
17	171046	171268	+	GGGGcCGGgCCAGGCTGcAGAGG	3	0	0
17	171014	171236	+	GGGGcCGGgCCAGGCTGcAGAGG	3	0	0
17	170982	171204	+	GGGGcCGGgCCAGGCTGcAGAGG	3	0	0
17	171310	171532	+	GGGGcCGGgCCAGGCTGcAGAGG	3	0	0
17	171342	171564	+	GGGGcCGGgCCAGGCTGcAGAGG	3	0	0
17	170850	171072	+	GGGGcCGGgCCAGGCTGcAGAGG	3	0	0
17	170884	171106	+	GGGGcCGGgCCAGGCTGcAGAGG	3	0	0
17	170918	171140	+	GGGGcCGGgCCAGGCTGcAGAGG	3	0	0
17	171798	172020	+	GGGGcCGGgCCAGGCTGcAGAGG	3	0	0
17	171766	171988	+	GGGGcCGGgCCAGGCTGcAGAGG	3	0	0
17	170950	171172	+	GGGGcCGGgCCAGGCTGcAGAGG	3	0	0
17	171114	171336	+	GGGGcCGGgCCAGGCTGcAGAGG	3	0	0
17	171180	171402	+	GGGGcCGGgCCAGGtTGcAGAGG	4	0	0
17	171212	171434	+	GGGGcCGGgCCAGGCTGcAGAGG	3	0	0
17	15070918	15071140	+	tGGtgCGGgCCAGGCTGTAGAGG	4	0	0
17	16833820	16834042	-	GGGGTCacACCtGGCTGcAGTGG	4	0	0
17	18087678	18087900	-	GGGGcCGGgCCAtGCTGTAcTGG	4	0	0
17	20505490	20505712	-	GGGGTCacACCtGGCTGcAGTGG	4	0	0
17	29061073	29061295	+	GGGGTCtGcaCAGGCTGcAGGGG	4	0	0
17	41613752	41613974	-	GGGGTCatACCtGGCTGTAGTGG	3	0	0
17	46159117	46159339	-	GtGGTgGGACCAGGCTGTgaTGG	4	0	0
17	47991458	47991680	-	GaGGgCGGcCCAGGCTGaAGGGG	4	0	0
17	62738824	62739046	-	GGGGTCGGcCCAGtCTGgAGTGG	3	0	0
17	75808963	75809185	+	GGGGaCaGAaCAGGCTGgAGCGG	4	0	0
17	82321737	82321959	+	GGGGcCGGACCAGcCTGggGTGG	4	0	0
16	680001	680223	+	GtGGTCGGgaCAGGCTGTtGCGG	4	0	0
16	58100077	58100299	-	GGtGTgGcACCAGGCTGTgGGGG	4	0	0
16	68737249	68737471	-	cGGGTCGGgCCgGGCTGgAGCGG	4	0	0
16	85315844	85316066	+	GGaGcaGGACCAGGCTGgAGGGG	4	0	0
9	4429405	4429627	-	GGGGTCaGACaAGGCTcTtGTGG	4	0	0
9	15510653	15510875	-	GGcGTCGctCCtGGCTGTAGCGG	4	0	0
9	37422563	37422785	-	GGGGcgGGgCCAGGCTGgAGTGG	4	0	0
9	135703320	135703542	+	GGtGagGGACCAGGCTGgAGAGG	4	0	0
9	138056135	138056357	-	GGGGTgGGACagGGaTGTAGGGG	4	0	0
X	65594338	65594560	+	GGGGTgGGACtAGGaTGTAaTGG	4	0	0
X	71252277	71252499	-	GGGGTgGGcaCAGGCTGTgGGGG	4	0	0
X	82350002	82350224	-	GGGGTgGaACCAGcCTGgAGAGG	4	0	0
14	95304698	95304920	-	aGGGTCaGACCAGGCTGctGGGG	4	0	0
14	104681038	104681260	+	GGGGTgGcACCAGGCTGTgaAGG	4	0	0
14	105496072	105496294	-	GGGGTgGGAgCAGGCaGgAGAGG	4	0	0
6	32157679	32157901	-	GGGGTCaGgCCAGGtTGgAGAGG	4	0	0
6	129693431	129693653	-	GGGGTgGGcCatGGCTGTAGTGG	4	0	0
11	2298991	2299213	+	GGGGgCtGcCCAGGCaGTAGGGG	4	0	0
11	3220037	3220259	-	GGGGTCGGAggAaGCTGcAGGGG	4	0	0
11	72310005	72310227	+	GGGGTgGGACCAGaCTGTgaAGG	4	0	0
11	75437429	75437651	+	GGGGTgGGgCCAGGtgGTAGGGG	4	0	0
11	113989867	113990089	-	GGGGTgGGACaAGGgTGTAaGGG	4	0	0
10	28401466	28401688	+	GGGGatGaACCAGGCTGcAGAGG	4	0	0
10	49408179	49408401	-	GGtGTCtGgCCAGGCTGgAGTGG	4	0	0
10	70771677	70771899	-	GGGGTgGcAgCAGGCTGgAGGGG	4	0	0
10	86756876	86757098	+	GGGcTCGGgCgAGGCTGcAGAGG	4	0	0
10	87659233	87659455	+	GGGGTCGGggCAGGaTGgAGGGG	4	0	0
13	39854970	39855192	-	GGGGTCtGttCAGtCTGTAGGGG	4	0	0
13	77969502	77969724	-	GGccTCGGAtCAGcCTGTAGTGG	4	0	0
13	113081302	113081524	-	GGGGcCcGACCAGGCTGctGTGG	4	0	0
19	912068	912290	+	GGGGgCGGACCAGGgaGTtGGGG	4	0	0
19	912662	912884	+	GGGGgCGGACCgGGgaGTAGGGG	4	0	0
19	1062272	1062494	-	GGGaTtGGgCCAGGCTtTAGAGG	4	0	0
19	6829594	6829816	+	aGGGTgGGACCAGGaTGTgGAGG	4	0	0
19	12181126	12181348	+	GGGGTCcGACatGGCTGgAGGGG	4	0	0
19	15573304	15573526	-	GGGacCaGACCAGGCTGcAGCGG	4	0	0
19	17967176	17967398	-	GcGGgCGGACaAGGCTGgAGGGG	4	0	0
19	23261374	23261596	+	GGGcaCGGcCCAGGCaGTAGAGG	4	0	0
19	54256416	54256638	+	GGGcTCtGACCAGcCTGcAGGGG	4	0	0
18	5069405	5069627	-	GGGGTgGGACCAGGCaaTcGAGG	4	0	0
18	24404661	24404883	+	tGGGgaGGACaAGGCTGTAGTGG	4	0	0
3	4748233	4748455	+	GGGGTgGGAaCAGGCTGcAcTGG	4	0	0
3	14297725	14297947	-	aGGGTCGGgCCAGGCTGcgGCGG	4	0	0
3	119482784	119483006	+	GGGGTaGcACCAGGCTGTgGTGG	3	0	0
3	127541555	127541777	+	GGaGTCacACCAGGCTGgAGTGG	4	0	0
3	128414405	128414627	+	GGGcTCaGACCAGGCTacAGAGG	4	0	0
