# Supplementary material for: Efficient and error-free fluorescent gene tagging in human organoids without double-strand DNA cleavage
Source: PLoS Biol. 2022 Jan 28;20(1):e3001527. doi: 10.1371/journal.pbio.3001527 (PMC8827455; doi:10.1371/journal.pbio.3001527)
Supplement: S2 Table — (XLSX) [file pbio.3001527.s010.xlsx]

## Sheet: S2 Table
	S2 Table. Targeting vector backbone fragments
	Targeting vector backbone fragment	Terminus	Synthesized fragment sequence
	Dendra2	C-terminal	gcgtaaggagaaaataccgcTACGGAAGAGCGCGATCGCGTTTAAAGGCTCTTCAGGCGGAGGCGGCAGCGCCAGCATGAACACCCCGGGAATTAACCTGATCAAGGAGGACATGCGCGTGAAGGTGCACATGGAGGGCAACGTGAACGGCCACGCCTTCGTGATCGAGGGCGAGGGCAAGGGCAAGCCCTACGAGGGCACCCAGACCGCCAACCTGACCGTGAAGGAGGGCGCCCCCCTGCCCTTCAGCTACGACATCCTGACCACCGCCGTGCACTACGGCAACCGGGTGTTCACCAAGTACCCCGAGGACATCCCCGACTACTTCAAGCAGAGCTTCCCCGAGGGCTACAGCTGGGAGCGCACCATGACCTTCGAGGACAAGGGCATCTGCACCAT…
	Dendra2-P2A-Puro	C-terminal	gcgtaaggagaaaataccgcTACGGAAGAGCGCGATCGCGTTTAAAGGCTCTTCAGGCGGAGGCGGCAGCGCCAGCAACACCCCGGGAATTAACCTGATCAAGGAGGACATGAGAGTGAAGGTGCACATGGAGGGCAACGTGAACGGCCACGCCTTCGTGATCGAGGGAGAGGGCAAGGGTAAGCCATACGAGGGCACCCAGACAGCCAACCTGACCGTGAAGGAGGGCGCCCCCCTGCCATTCAGCTACGACATCCTGACCACCGCCGTGCACTACGGCAACAGAGTGTTCACCAAGTACCCCGAGGATATCCCAGACTACTTTAAGCAGAGCTTCCCCGAGGGCTACAGCTGGGAGCGCACCATGACCTTCGAGGACAAGGGCATCTGCACCATCCG…
	mScarlet	N-terminal	gcgtaaggagaaaataccgcTACGGAAGAGCGCGATCGCGTTTAAAGGCTCTTCAgtgagcaagggcgaggcagtgatcaaggagttcatgAGAttcaaggtgcacatggagggctccatgaacggccacgagttcgagatcgagggcgagggcgagggcAGAccctacgagggcacccagaccgccaagctgaaggtgaccaagggtggccccctgcccttctcctgggacatcctgtcccctcagttcatgtacggctccagggccttcaccaagcaccccgccgacatccccgactactataagcagtccttccccgagggcttcaagtgggagAGAgtgatgaacttcgaggacggcggcgccgtgaccgtgacccaggacacctccctggagga…
	mScarlet	C-terminal	gcgtaaggagaaaataccgcTACGGAAGAGCGCGATCGCGTTTAAAGGCTCTTCAGGCGGAGGCGGCAGCGCCAGCgtgagcaagggcgaggcagtgatcaaggagttcatgAGAttcaaggtgcacatggagggctccatgaacggccacgagttcgagatcgagggcgagggcgagggcAGAccctacgagggcacccagaccgccaagctgaaggtgaccaagggtggccccctgcccttctcctgggacatcctgtcccctcagttcatgtacggctccagggccttcaccaagcaccccgccgacatccccgactactataagcagtccttccccgagggcttcaagtgggagAGAgtgatgaacttcgaggacggcggcgccgtgaccgtgac…
	mScarlet-P2A-Puro	C-terminal	gcgtaaggagaaaataccgcTACGGAAGAGCGCGATCGCGTTTAAAGGCTCTTCAGGCGGAGGCGGCAGCGCCAGCgtgagcaagggcgaggcagtgatcaaggagttcatgAGAttcaaggtgcacatggagggctccatgaacggccacgagttcgagatcgagggcgagggcgagggcAGAccctacgagggcacccagaccgccaagctgaaggtgaccaagggtggccccctgcccttctcctgggacatcctgtcccctcagttcatgtacggctccagggccttcaccaagcaccccgccgacatccccgactactataagcagtccttccccgagggcttcaagtgggagAGAgtgatgaacttcgaggacggcggcgccgtgaccgtgac…
	mScarlet-P2A-Blast	C-terminal	gcgtaaggagaaaataccgcTACGGAAGAGCGCGATCGCGTTTAAAGGCTCTTCAGGCGGAGGCGGCAGCGCCAGCgtgagcaagggcgaggcagtgatcaaggagttcatgAGAttcaaggtgcacatggagggctccatgaacggccacgagttcgagatcgagggcgagggcgagggcAGAccctacgagggcacccagaccgccaagctgaaggtgaccaagggtggccccctgcccttctcctgggacatcctgtcccctcagttcatgtacggctccagggccttcaccaagcaccccgccgacatccccgactactataagcagtccttccccgagggcttcaagtgggagAGAgtgatgaacttcgaggacggcggcgccgtgaccgtgac…
	mTurquoise2	N-terminal	gcgtaaggagaaaataccgcTACGGAAGAGCGCGATCGCGTTTAAAGGCTCTTCAGTGAGCAAGGGAGAGGAGCTGTTCACCGGGGTGGTGCCCATCCTGGTCGAGCTGGACGGCGACGTAAATGGCCACAAGTTCAGCGTGTCCGGCGAGGGCGAGGGCGATGCCACCTACGGCAAGCTGACCCTGAAGTTCATCTGCACCACCGGAAAGCTGCCTGTGCCCTGGCCAACCCTCGTGACCACCCTGTCTTGGGGCGTGCAGTGCTTCGCCAGATACCCTGACCACATGAAGCAGCACGACTTCTTCAAGTCTGCCATGCCCGAAGGCTACGTCCAGGAGAGGACCATCTTCTTCAAGGACGACGGCAACTACAAGACCCGCGCCGAGGTGAAGTTCGA…
	mTurquoise2	C-terminal	gcgtaaggagaaaataccgcTACGGAAGAGCGCGATCGCGTTTAAAGGCTCTTCAGGCGGAGGCGGCAGCGCCAGCGTGAGCAAGGGCGAGGAGCTGTTCACCGGGGTGGTGCCCATCCTGGTCGAGCTGGACGGCGACGTAAATGGCCACAAGTTCAGCGTGTCCGGCGAGGGCGAGGGCGATGCCACCTACGGCAAGCTGACCCTGAAGTTCATCTGCACCACCGGAAAGCTGCCTGTGCCCTGGCCAACCCTCGTGACCACCCTGTCTTGGGGCGTGCAGTGCTTCGCCAGATACCCTGACCACATGAAGCAGCACGACTTCTTCAAGTCTGCCATGCCCGAAGGCTACGTCCAGGAGAGGACCATCTTCTTCAAGGACGACGGCAACTACAAGAC…
	mTurquoise2-P2A-Puro	C-terminal	gcgtaaggagaaaataccgcTACGGAAGAGCGCGATCGCGTTTAAAGGCTCTTCAGGCGGAGGCGGCAGCGCCAGCGTGAGCAAGGGCGAGGAGCTGTTCACCGGGGTGGTGCCCATCCTGGTCGAGCTGGACGGCGACGTAAATGGCCACAAGTTCAGCGTGTCCGGCGAGGGCGAGGGCGATGCCACCTACGGCAAGCTGACCCTGAAGTTCATCTGCACCACCGGAAAGCTGCCTGTGCCCTGGCCAACCCTCGTGACCACCCTGTCTTGGGGCGTGCAGTGCTTCGCCAGATACCCTGACCACATGAAGCAGCACGACTTCTTCAAGTCTGCCATGCCCGAAGGCTACGTCCAGGAGAGGACCATCTTCTTCAAGGACGACGGCAACTACAAGAC…
	mTurquoise2-P2A-Hygro	C-terminal	gcgtaaggagaaaataccgcTACGGAAGAGCGCGATCGCGTTTAAAGGCTCTTCAGGCGGAGGCGGCAGCGCCAGCGTGAGCAAGGGCGAGGAGCTGTTCACCGGGGTGGTGCCCATCCTGGTCGAGCTGGACGGCGACGTAAATGGCCACAAGTTCAGCGTGTCCGGCGAGGGCGAGGGCGATGCCACCTACGGCAAGCTGACCCTGAAGTTCATCTGCACCACCGGAAAGCTGCCTGTGCCCTGGCCAACCCTCGTGACCACCCTGTCTTGGGGCGTGCAGTGCTTCGCCAGATACCCTGACCACATGAAGCAGCACGACTTCTTCAAGTCTGCCATGCCCGAAGGCTACGTCCAGGAGAGGACCATCTTCTTCAAGGACGACGGCAACTACAAGAC…
	mNeongreen	N-terminal	gcgtaaggagaaaataccgcTACGGAAGAGCGCGATCGCGTTTAAAGGCTCTTCAgtgagcaagggcgaggaggataacatggcctctctcccagcgacacatgagttacacatctttggcTCTatcaacggtgtggactttgacatggtgggtcagGGAaccGGAaatccaaatgatggttatgaggagttaAATctgaagTCAaccaagggtgacctccagttcTCTCCTtggattctggtccctcatatcgggtatggcttccatcagtacctgCCTtaccctgacgggatgTCTcctttccaggccgccatggtagatggcTCTggataccaagtccatAGAacaatgcagtttgaagatggtgcctcccttactgttAATtacAGAtacACAta…
	mNeongreen	C-terminal	gcgtaaggagaaaataccgcTACGGAAGAGCGCGATCGCGTTTAAAGGCTCTTCAGGCGGAGGCGGCAGCGCCAGCgtgagcaagggcgaggaggataacatggcctctctcccagcgacacatgagttacacatctttggcTCTatcaacggtgtggactttgacatggtgggtcagGGAaccGGAaatccaaatgatggttatgaggagttaAATctgaagTCAaccaagggtgacctccagttcTCTCCTtggattctggtccctcatatcgggtatggcttccatcagtacctgCCTtaccctgacgggatgTCTcctttccaggccgccatggtagatggcTCTggataccaagtccatAGAacaatgcagtttgaagatggtgcctcccttac…
	mNeongreen-P2A-Puro	C-terminal	gcgtaaggagaaaataccgcTACGGAAGAGCGCGATCGCGTTTAAAGGCTCTTCAGGCGGAGGCGGCAGCGCCAGCgtgagcaagggcgaggaggataacatggcctctctcccagcgacacatgagttacacatctttggcTCTatcaacggtgtggactttgacatggtgggtcagGGAaccGGAaatccaaatgatggttatgaggagttaAATctgaagTCAaccaagggtgacctccagttcTCTCCTtggattctggtccctcatatcgggtatggcttccatcagtacctgCCTtaccctgacgggatgTCTcctttccaggccgccatggtagatggcTCTggataccaagtccatAGAacaatgcagtttgaagatggtgcctcccttac…
	mNeongreen-P2A-Blast	C-terminal	gcgtaaggagaaaataccgcTACGGAAGAGCGCGATCGCGTTTAAAGGCTCTTCAGGCGGAGGCGGCAGCGCCAGCgtgagcaagggcgaggaggataacatggcctctctcccagcgacacatgagttacacatctttggcTCTatcaacggtgtggactttgacatggtgggtcagGGAaccGGAaatccaaatgatggttatgaggagttaAATctgaagTCAaccaagggtgacctccagttcTCTCCTtggattctggtccctcatatcgggtatggcttccatcagtacctgCCTtaccctgacgggatgTCTcctttccaggccgccatggtagatggcTCTggataccaagtccatAGAacaatgcagtttgaagatggtgcctcccttac…
