# Supplementary material for: Efficient and error-free fluorescent gene tagging in human organoids without double-strand DNA cleavage
Source: PLoS Biol. 2022 Jan 28;20(1):e3001527. doi: 10.1371/journal.pbio.3001527 (PMC8827455; doi:10.1371/journal.pbio.3001527)
Supplement: S3 Table — (XLSX) [file pbio.3001527.s011.xlsx]

## Sheet: S3 Table
S3 Table. Targeting vector homology arm sequences
Targeting vector	Figure	Homology arm length	Fragment	Synthesized fragment sequence / ssDNA oligo for annealing
mScarlet-hSEC61B (w.o. cas9 target sites)	Fig 1B-C	1kb	UHA	AACGCTCTTCATACCCTGGTCGCACACTACCACGTCGAACTCCTCGTCGGCGAGGAACAGCACGTAGAGCGCCAGGAAAACCATGCGCACGTAGGCGCAGACGGCGGCGCCGCGGCCGCCCCAGCCCAGGCCTCGCGGCAGCCAGTCCCCGGCACAGCGCACCGGTAGCTCGCGGCTCTCGGCGAAACAGTGGCCCGGGTCGTAGTGCGCTGTCCAGATCTTCACGCTACACCCGCGCGCCTGCAGCGCCAGCGCCGCGTCCAACACCAGCCGCTCAGCGCCGCCCACGCCCAGGTCTGGGTGGAGGAACAGCACCGACGGCTTGGGAACCGAGTCCCGTTCCCGGCCCTGCTCCTCCGCCATGGCCCTGGAGCCGCAACTGCACCCCGCACCCTGATG…
			DHA	CGCGCTCTTCGAGCCCTGGTCCGACCCCCAGTGGCACTAACGTGGGATCCTCAGGGCGCTCTCCCAGCAAAGCAGTGGCCGCCCGGGCGGCGGGATCCACTGTCCGGCAGAGGTAAGGAACCCTGCAGTTCGTTCGCTTCCAGACTCGGAGATAGGACCCAGAACCTCGCTGATTCTGGGGTGGAGACCCTAGCATGTGAAGATTGACAAAGGCAAAATGAGCTTCTAGTGACGTGGCCGTGGGAGTAGTTAAAGGCCTTTTGGGAGGAAGGCGACAttttttttCTCGTTGCTCAGTTTAGGGCACTACTCTTAAAAAAGGAAAGTTAACAAACTGGAATAGAGTCAGAGATAACTTTGAGAAAACCGATGTCATTAAACTGGTGTCTCTGGACCTGA…
mScarlet-hSEC61B (with Cas9 target sites)	Fig 1B-D, G	1kb	UHA	AACGCTCTTCATACGGGGTCGGACCAGGCTGTAGAGGCCTGGTCGCACACTACCACGTCGAACTCCTCGTCGGCGAGGAACAGCACGTAGAGCGCCAGGAAAACCATGCGCACGTAGGCGCAGACGGCGGCGCCGCGGCCGCCCCAGCCCAGGCCTCGCGGCAGCCAGTCCCCGGCACAGCGCACCGGTAGCTCGCGGCTCTCGGCGAAACAGTGGCCCGGGTCGTAGTGCGCTGTCCAGATCTTCACGCTACACCCGCGCGCCTGCAGCGCCAGCGCCGCGTCCAACACCAGCCGCTCAGCGCCGCCCACGCCCAGGTCTGGGTGGAGGAACAGCACCGACGGCTTGGGAACCGAGTCCCGTTCCCGGCCCTGCTCCTCCGCCATGGCCCTGGAGCCG…
			DHA	CGCGCTCTTCGAGCCCTGGTCCGACCCCCAGTGGCACTAACGTGGGATCCTCAGGGCGCTCTCCCAGCAAAGCAGTGGCCGCCCGGGCGGCGGGATCCACTGTCCGGCAGAGGTAAGGAACCCTGCAGTTCGTTCGCTTCCAGACTCGGAGATAGGACCCAGAACCTCGCTGATTCTGGGGTGGAGACCCTAGCATGTGAAGATTGACAAAGGCAAAATGAGCTTCTAGTGACGTGGCCGTGGGAGTAGTTAAAGGCCTTTTGGGAGGAAGGCGACAttttttttCTCGTTGCTCAGTTTAGGGCACTACTCTTAAAAAAGGAAAGTTAACAAACTGGAATAGAGTCAGAGATAACTTTGAGAAAACCGATGTCATTAAACTGGTGTCTCTGGACCTGA…
mScarlet-hSEC61B NHEJ vector	Fig 1B-C	0bp	UHA_up	AACGCTCTTCATACCCTCTACAGCCTGGTCCGACCCCGGTGTGAAGAGCGCG
			UHA_dn	CGCGCTCTTCACACCGGGGTCGGACCAGGCTGTAGAGGGTATGAAGAGCGTT
			DHA_up	CGCGCTCTTCGAGCCCTCTACAGCCTGGTCCGACCCCAATCGAAGAGCGTT
			DHA_dn	AACGCTCTTCGATTGGGGTCGGACCAGGCTGTAGAGGGCTCGAAGAGCGCG
mScarlet-hSEC61B MMEJ vector	Fig 1B-C	20bp	UHA_up	AACGCTCTTCATACGGGGTCGGACCAGGCTGTAGAGGCTGCTTGTCTCCCTCTACAGGTGTGAAGAGCGCG
			UHA_dn	CGCGCTCTTCACACCTGTAGAGGGAGACAAGCAGCCTCTACAGCCTGGTCCGACCCCGTATGAAGAGCGTT
			DHA_up	CGCGCTCTTCGAGCCCTGGTCCGACCCCCAGTGGCCTCTACAGCCTGGTCCGACCCCAATCGAAGAGCGTT
			DHA_dn	AACGCTCTTCGATTGGGGTCGGACCAGGCTGTAGAGGCCACTGGGGGTCGGACCAGGGCTCGAAGAGCGCG
mScarlet-hSEC61B TV50	Fig 1D	50bp	UHA fragment	AACGCTCTTCATACGGGGTCGGACCAGGCTGTAGAGGGGGGCAGGCCTGCCGCGCTCACCCGTCTGTCTGCTTGTCTCCCTCTACAGGTGTGAAGAGCGCG
			DHA fragment	CGCGCTCTTCGAGCCCTGGTCCGACCCCCAGTGGCACTAACGTGGGATCCTCAGGGCGCTCTCCCCTCTACAGCCTGGTCCGACCCCAATCGAAGAGCGTT
mScarlet-hSEC61B TV100	Fig.1D	100bp	UHA fragment	AACGCTCTTCATACGGGGTCGGACCAGGCTGTAGAGGGCTCCCTTGCTTCCCCCAGCCTCGGGTGTGGGTGTCTAGGCCGGGGTTCTGGGGCAGGCCTGCCGCGCTCACCCGTCTGTCTGCTTGTCTCCCTCTACAGGTGTGAAGAGCGCG
			DHA fragment	CGCGCTCTTCGAGCCCTGGTCCGACCCCCAGTGGCACTAACGTGGGATCCTCAGGGCGCTCTCCCAGCAAAGCAGTGGCCGCCCGGGCGGCGGGATCCACTGTCCGGCAGAGGTCCTCTACAGCCTGGTCCGACCCCAATCGAAGAGCGTT
mScarlet-hSEC61B TV200	Fig 1D	200bp	UHA fragment	AACGCTCTTCATACGGGGTCGGACCAGGCTGTAGAGGGCCACCCTCATCTCCAATATGGTATGGCGGCCCTTCCATGATCCCCGCCTCTCCCAGAAGCCCTGACTCCTCCTGCTTTGCGCCGTGCTTTTCCTCTGTAGCTCCCTTGCTTCCCCCAGCCTCGGGTGTGGGTGTCTAGGCCGGGGTTCTGGGGCAGGCCTGCCGCGCTCACCCGTCTGTCTGCTTGTCTCCCTCTACAGGTGTGAAGAGCGCG
			DHA fragment	CGCGCTCTTCGAGCCCTGGTCCGACCCCCAGTGGCACTAACGTGGGATCCTCAGGGCGCTCTCCCAGCAAAGCAGTGGCCGCCCGGGCGGCGGGATCCACTGTCCGGCAGAGGTAAGGAACCCTGCAGTTCGTTCGCTTCCAGACTCGGAGATAGGACCCAGAACCTCGCTGATTCTGGGGTGGAGACCCTAGCATGTGAAGATTGACAAAGGCCCTCTACAGCCTGGTCCGACCCCAATCGAAGAGCGTT
mScarlet-hSEC61B TV400 mNeongreen-hSEC61B	Fig 1D, Fig 3, S7 Fig, Fig 4	400bp	UHA fragment	AACGCTCTTCATACGGGGTCGGACCAGGCTGTAGAGGGGAGGTCTCTACTTCCCATACAGCAGGTAACTAAGTTGTCTGTAGCAGACTGTCTACAGGCATATCGTGAGACGACCCAGGCGTCCCTGGGGTCAGAGAGGACCTTGCCTGCAAGTCCGGGGGCGGGGCCTGAGTCAGTCTCGCCAGCTGCCGGTCTTTCGGGGGCTCCGTAACTTTCTATCCGTCCGCGTCAGCGCCTTGCCACCCTCATCTCCAATATGGTATGGCGGCCCTTCCATGATCCCCGCCTCTCCCAGAAGCCCTGACTCCTCCTGCTTTGCGCCGTGCTTTTCCTCTGTAGCTCCCTTGCTTCCCCCAGCCTCGGGTGTGGGTGTCTAGGCCGGGGTTCTGGGGCAGGCCTG…
			DHA fragment	CGCGCTCTTCGAGCCCTGGTCCGACCCCCAGTGGCACTAACGTGGGATCCTCAGGGCGCTCTCCCAGCAAAGCAGTGGCCGCCCGGGCGGCGGGATCCACTGTCCGGCAGAGGTAAGGAACCCTGCAGTTCGTTCGCTTCCAGACTCGGAGATAGGACCCAGAACCTCGCTGATTCTGGGGTGGAGACCCTAGCATGTGAAGATTGACAAAGGCAAAATGAGCTTCTAGTGACGTGGCCGTGGGAGTAGTTAAAGGCCTTTTGGGAGGAAGGCGACAttttttttCTCGTTGCTCAGTTTAGGGCACTACTCTTAAAAAAGGAAAGTTAACAAACTGGAATAGAGTCAGAGATAACTTTGAGAAAACCGATGTCATTAAACTGGTGTCTCTGGACCTGA…
mScarlet-hSEC61B TV500	Fig 1D	500bp	UHA fragment	AACGCTCTTCATACGGGGTCGGACCAGGCTGTAGAGGGTAACTGCCTGAGAAAATATCTTGTCTGACCCCGGTTATATTTTTCCTTCGGTAGGGATTGGACTTTCTGAAGGACGTTGTGATCCAAAGGAAGGAGGCCGGAGGTCTCTACTTCCCATACAGCAGGTAACTAAGTTGTCTGTAGCAGACTGTCTACAGGCATATCGTGAGACGACCCAGGCGTCCCTGGGGTCAGAGAGGACCTTGCCTGCAAGTCCGGGGGCGGGGCCTGAGTCAGTCTCGCCAGCTGCCGGTCTTTCGGGGGCTCCGTAACTTTCTATCCGTCCGCGTCAGCGCCTTGCCACCCTCATCTCCAATATGGTATGGCGGCCCTTCCATGATCCCCGCCTCTCCCAGAAGCC…
			DHA fragment	CGCGCTCTTCGAGCCCTGGTCCGACCCCCAGTGGCACTAACGTGGGATCCTCAGGGCGCTCTCCCAGCAAAGCAGTGGCCGCCCGGGCGGCGGGATCCACTGTCCGGCAGAGGTAAGGAACCCTGCAGTTCGTTCGCTTCCAGACTCGGAGATAGGACCCAGAACCTCGCTGATTCTGGGGTGGAGACCCTAGCATGTGAAGATTGACAAAGGCAAAATGAGCTTCTAGTGACGTGGCCGTGGGAGTAGTTAAAGGCCTTTTGGGAGGAAGGCGACAttttttttCTCGTTGCTCAGTTTAGGGCACTACTCTTAAAAAAGGAAAGTTAACAAACTGGAATAGAGTCAGAGATAACTTTGAGAAAACCGATGTCATTAAACTGGTGTCTCTGGACCTGA…
mScarlet-hSEC61B TV600	Fig 1D	600bp	UHA fragment	AACGCTCTTCATACGGGGTCGGACCAGGCTGTAGAGGAGCTCCGCGCTCGTAGCTCCCAGCTGGCCACTGCGGGCCGACCCCGCCCTGCCGTACGTGCGTCAGTTAGGCCACATCAGCGCAAATCTGTGAGGGTCTAGTAACTGCCTGAGAAAATATCTTGTCTGACCCCGGTTATATTTTTCCTTCGGTAGGGATTGGACTTTCTGAAGGACGTTGTGATCCAAAGGAAGGAGGCCGGAGGTCTCTACTTCCCATACAGCAGGTAACTAAGTTGTCTGTAGCAGACTGTCTACAGGCATATCGTGAGACGACCCAGGCGTCCCTGGGGTCAGAGAGGACCTTGCCTGCAAGTCCGGGGGCGGGGCCTGAGTCAGTCTCGCCAGCTGCCGGTCTTTCGG…
			DHA fragment	CGCGCTCTTCGAGCCCTGGTCCGACCCCCAGTGGCACTAACGTGGGATCCTCAGGGCGCTCTCCCAGCAAAGCAGTGGCCGCCCGGGCGGCGGGATCCACTGTCCGGCAGAGGTAAGGAACCCTGCAGTTCGTTCGCTTCCAGACTCGGAGATAGGACCCAGAACCTCGCTGATTCTGGGGTGGAGACCCTAGCATGTGAAGATTGACAAAGGCAAAATGAGCTTCTAGTGACGTGGCCGTGGGAGTAGTTAAAGGCCTTTTGGGAGGAAGGCGACAttttttttCTCGTTGCTCAGTTTAGGGCACTACTCTTAAAAAAGGAAAGTTAACAAACTGGAATAGAGTCAGAGATAACTTTGAGAAAACCGATGTCATTAAACTGGTGTCTCTGGACCTGA…
mScarlet-hSEC61B TV800	Fig 1D	800bp	UHA fragment	AACGCTCTTCATACGGGGTCGGACCAGGCTGTAGAGGCAGATCTTCACGCTACACCCGCGCGCCTGCAGCGCCAGCGCCGCGTCCAACACCAGCCGCTCAGCGCCGCCCACGCCCAGGTCTGGGTGGAGGAACAGCACCGACGGCTTGGGAACCGAGTCCCGTTCCCGGCCCTGCTCCTCCGCCATGGCCCTGGAGCCGCAACTGCACCCCGCACCCTGATGGGGGTCTTCTGCGCAAGCTCCGCGCTCGTAGCTCCCAGCTGGCCACTGCGGGCCGACCCCGCCCTGCCGTACGTGCGTCAGTTAGGCCACATCAGCGCAAATCTGTGAGGGTCTAGTAACTGCCTGAGAAAATATCTTGTCTGACCCCGGTTATATTTTTCCTTCGGTAGGGATTGG…
			DHA fragment	CGCGCTCTTCGAGCCCTGGTCCGACCCCCAGTGGCACTAACGTGGGATCCTCAGGGCGCTCTCCCAGCAAAGCAGTGGCCGCCCGGGCGGCGGGATCCACTGTCCGGCAGAGGTAAGGAACCCTGCAGTTCGTTCGCTTCCAGACTCGGAGATAGGACCCAGAACCTCGCTGATTCTGGGGTGGAGACCCTAGCATGTGAAGATTGACAAAGGCAAAATGAGCTTCTAGTGACGTGGCCGTGGGAGTAGTTAAAGGCCTTTTGGGAGGAAGGCGACAttttttttCTCGTTGCTCAGTTTAGGGCACTACTCTTAAAAAAGGAAAGTTAACAAACTGGAATAGAGTCAGAGATAACTTTGAGAAAACCGATGTCATTAAACTGGTGTCTCTGGACCTGA…
HIST1H2BC-mScarlet, HIST1H2BC-mScarlet-P2A-Puro HIST1H2BC-mTq2-P2A-Puro HIST1H2BC-mNeongreen	Fig 1E-F, Fig 3, S7 Fig, Fig 4	500bp	UHA	AACGCTCTTCATACgcttacTTGGAATGTTTACTTGGtgacaactgtgcagtttgtcttccaattaactaagaggtactctccatccctcattagcataaaagccctataagtagcagaaatccgctctttactttcgacacatttctggtgtTTTAAGATGCCTGAGCCAGCCAAGTCTGCTCCCGCCCCGAAGAAGGGCTCCAAGAAGGCAGTGACCAAAGCGCAGAAGAAAGATGGCAAGAAGCGCAAGCGCAGCCGCAAGGAGAGTTACTCTGTGTACGTGTACAAGGTGCTGAAACAGGTCCATCCCGACACTGGCATCTCTTCCAAGGCCATGGGCATCATGAATTCTTTCGTTAACGACATATTTGAGCGCATCGCGGGCGAGGCTTCCCGC…
			DHA	CGCGCTCTTCGTGAACATTCCAAgtaagcgtcttaacacctaaccccaaaggctcttttaagagccacccagatacccactaaaagagctgtggccagacgccaaattttatttggcggcggaggggtattagaatataggaactggagaggggtggggacaagtgttgcagcttagagagggacaaagggtcctgaacccgaaagaagccagccattaaaaatggctttggggtcaattcgttgtgcttaaatttaaaatggagacaagcggccattttgctaactcggcgttcccggaagaaaccgcaggctcgcttaggtttcagacccagctgtctgtccctgtctacgtcgccaggatcaacggttgccgtaatgtcataatttcgccaccagc…
KRT20-mSC-P2A-Blast	S4 Fig		UHA	AACGCTCTTCATACATATCTAAATAGCTACCAGAAGGGGAACTTGGGCACACTCCTCAGAATGGGGTGATTTTCTTGGCCTGTGCTATTGCTATCTTGAAACATCCTGACATCCTGAAAAGGAAAAACAAGACAAAATTTGAATTCCACTTAAATTCAAGATAATTTATTTCTTGAATTTTTAAGAGTAGGACATTTGTAAATTTGGGGAGAAGCACATTTTCTGCATCTATTTATAAAATGGACTTAAGATTTTTTGAGAAAGAGGATGGGTTTAACATATTTTTCTAAAAGAAGGAAATAAGTAAAAAGAATAATAATTTAAAGTTGAATATTATAAATCAGCAGAGTCATGTGCCTGAATTAACATTTAATGTTTAATATGAATTCAGATATAAAG…
			DHA	CGCGCTCTTCGTGAATAGCTACCAGAAGGAGATGCTGCTGAGGTTTTGAAAGAAATTTGGCTATAATCTTATCTTTGCTCCCTGCAAGAAATCAGCCATAAGAAAGCACTATTAATACTCTGCAGTGATTAGAAGGGGTGGGGTGGCGGGAATCCTATTTATCAGACTCTGTAATTGAATATAAATGTTTTACTCAGAGGAGCTGCAAATTGCCTGCAAAAATGAAATCCAGTGAGCACTAGAATATTTAAAACATCATTACTGCCATCTTTATCATGAAGCACATCAATTACAAGCTGTAGACCACCTAATATCAATTTGTAGGTAATGTTCCTGAAAATTGCAATACATTTCAATTATACTAAACCTCACAAAGTAGAGGAATCCATGTAAATTGCA…
hCDH1-mScarlet, hCDH1-mScarlet-P2A-Blast	Fig 3, S7 Fig	600bp	UHA	AACGCTCTTCATACGAGGCGGCGAGGACGACTAGGGGagcatttggcatttatccttccaggcctttctgggtggaaatgcagcctgcatgcaccagtatgcaaagcttccagctctgcccatcccagctggtggtgtggcagccccactctgatctatggggactccatcctgactggttggtgcttgcatctctcctgcctacatataactcaccatttcactttctctttccatcaacaacatatcctgtgcttctgcatccttccatgacagtgtgtataaatgtacgttgttggtgttcactgctccgtggtgtgccacaagtctgggtgcattgtcgtaccttacatattgctagacttcttgccccagatgacaggtgtgcccttcctttca…
			DHA	CGCGCTCTTCGTGATAGGGGACTCGAGAGAGGCGGGCCCCAGACCCATGTGCTGGGAAATGCAGAAATCACGTTGCTGGTGGTTTTTCAGCTCCCTTCCCTTGAGATGAGTTTCTGGGGAAAAAAAAGAGACTGGTTAGTGATGCAGTTAGTATAGCTTTATACTCTCTCCACTTTATAGCTCTAATAAGTTTGTGTTAGAAAAGTTTCGACTTATTTCTTAAAGCTTTTTTTTTTTTCCCATCACTCTTTACATGGTGGTGATGTCCAAAAGATACCCAAATTTTAATATTCCAGAAGAACAACTTTAGCATCAGAAGGTTCACCCAGCACCTTGCAGATTTTCTTAAGGAATTTTGTCTCACTTTTAAAAAGAAGGGGAGAAGTCAGCTACTCTAGT…
mNeongreen-hLMNA	Fig 3, S7 Fig	200bp	UHA	AACGCTCTTCATACCCATGGAGACCCCGTCCCAGCGGGAGCGCCGCACCTACACCAGCCAACCCAGATCCCGAGGTCCGACAGCGCCCGGCCCAGATCCCCACGCCTGCCAGGAGCAAGCCGAGAGCCAGCCGGCCGGCGCACTCCGACTCCGAGCAGTCTCTGTCCTTCGACCCGAGCCCCGCGCCCTTTCCGGGACCCCTGCCCCGCGGGCAGCGCTGCCAACCTGCCGGCCATGGTGTGAAGAGCGCG
			DHA	CGCGCTCTTCGAGCGAGACCCCGTCCCAGCGGCGCGCCACCCGCAGCGGGGCGCAGGCCAGCTCCACTCCGCTGTCGCCCACCCGCATCACCCGGCTGCAGGAGAAGGAGGACCTGCAGGAGCTCAATGATCGCTTGGCGGTCTACATCGACCGTGTGCGCTCGCTGGAAACGGAGAACGCAGGGCTGCGCCTTCGCATCACCGAGTCTGAAGACCGCTGGGACGGGGTCTCCATGGAATCGAAGAGCGTT
mNeongreen-hMAP4 mScarlet-hMAP4	Fig 3, S7 Fig	400bp	UHA	AACGCTCTTCATACTTAATGCATCTGCAAGACTGAGGGATAGTAATGTAACTATGTAAAGACCTGATTTGAATCTTACTGGCTATAGCTTTGGATATGTTGATTGTGGGGTTTTTTTACACCTCACTTTTCTTATAAATAGAAAGGACACAATTGCAATTGCTTTGTCCTGCCACCACCACCTCCCTCCACCCCCAGAAATGTGAGAAAAGAGtaactagcggtgagttaccttgggtcagactgtccatttcttagctttatttttctcatctttcaaatgagggagCCTCTTCTAGCTGTAAAATCTTAGATTTTGATTCTTTTGTTTGTTTCAAACAATTGACAAGAGTTTCTAGAAATGTTTTTCCTTTTGCAGTGCTCGTTACATGAAAGATCT…
			DHA	CGCGCTCTTCGAGCGCTGACTTGAGTTTGGCAGATGCATTAACAGAACCATCTCCAGACATTGAGGGAGAGATAAAGCGGGACTTCATTGCCACACTAGAGGCAGAGGCCTTTGATGATGTTGTGGGAGAAACTGTTGGAAAAACAGACTATATTCCTCTCCTGGATGTTGATGAGAAAACCGGGAACTCAGAGTCAAAGAAGAAACCGTGCTCAGAAACTAGCCAGATTGAAGGTAAGTATTTAAACCAGACTGCTTATATATGTTCAGAAAGCAGGTTAGGGATTATGCCTTTGGTATAATCTTGGAAACTGAGAATTGAGCTGAGTTTTTTTAGTGTAGGCTAGTAACTTTATGTTTCTTTGTTAGATACCGAGGAGGTAGACTTACCACCCTTTG…
