# Supplementary material for: Efficient and error-free fluorescent gene tagging in human organoids without double-strand DNA cleavage
Source: PLoS Biol. 2022 Jan 28;20(1):e3001527. doi: 10.1371/journal.pbio.3001527 (PMC8827455; doi:10.1371/journal.pbio.3001527)
Supplement: S4 Table — (XLSX) [file pbio.3001527.s012.xlsx]

## Sheet: S4 Table
S4 Table. Locus-specific primer sets for genotyping and TIDE
ID	Sequence
hHIST1H2BC_GenTyp_UHA_F	CCTCATTTGCATAGCTCTGCCC
hHIST1H2BC_GenTyp_UHA_R	TAAGCTGCAACACTTGTCCCCA
hHIST1H2BC_GenTyp_DHA_F	AGCGCAGAAGAAAGATGGCAAG
hHIST1H2BC_GenTyp_DHA_R	AAACCCAGGAGACACACCCTTC
LMNA_GT_F	TTCAGAGGAGGACCTATTAGAG
LMNA_GT_R1	TACTGAGTCAAGGGTCTTGC
LMNA_GT_R2	CTTTCAGCTCCTTAAACTCCT
LMNA_GT_R3	AGGAGACTATGGCAAAGTTATC
MAP4_GT_F1	ATTCATGAAGAAGCAGGTACTC
MAP4_GT_F2	GATTCATGAAGAAGCAGGTACT
MAP4_GT_R1	AGAGAAAAGGCACAGTAGACAG
MAP4_GT_R2	AAAGCTACTTTCAGAGAAAAGG
Sec61B400_GT_F1	ACTGCCTGAGAAAATATCTTGT
Sec61B400_GT_F2	GTTATATTTTTCCTTCGGTAGG
Sec61B400_GT_R1	GGACGAGTTATCTGTAGGACAG
Sec61B1000_GT_F1	CCTGACTTCTCCATGTCAGTT
Sec61B1000_GT_F2	AGACAGGGAAGGTCTTCTCT
Sec61B1000_GT_R1	aaccccgtctctactaaaaata
CDH1_GT_F1	agtgaaaccctgtctctaaaaa
CDH1_GT_F2	cactccccagatttaactgtta
CDH1_GT_R1	AAAATTAGTCATGCGTAGTGGT
CDH1_GT_R2	GTCTGTAATCCCAATACTCTGG
Sec61B_GTDHA_F	CTCATCTCCAATATGGTATGG
Sec61B_GTUHA_R	TTTGTCAATCTTCACATGCTAG
CDH1_GT_DHA_F	GAACTCCTCAGAGTCAGACAAA
CDH1_GT_UHA_F	aTACAAGTCCTTCCTTAGTTCC
CDH1_GT_UHA_R	GCATCACTAACCAGTCTCtttt
H2B1C-mNG_GTDHA_F	acaaaaccatcatcagtacctt
H2B1C-mNG_GTDHA_R	cccttcagtatactacgaaggt
H2B1C-mNG_GTUHA_F	agatagccaatagaaaagctgt
H2B1C-mNG_GTUHA_R	ggtTGActtcagATTtaactcc
H2B1C-mSC_GTDHA_F	acttcaagaccacctacaagg
H2B1C-mSC_GTDHA_R	aggagacacacccttcagtata
H2B1C-mSC_GTUHA_F	agatagccaatagaaaagctgt
H2B1C-mSC_GTUHA_R	gtacatgaactgaggggaca
mNG-Sec61B_GTDHA_F	acaaaaccatcatcagtacctt
mNG-Sec61B_GTDHA_R	GGACGAGTTATCTGTAGGACAG
mNG-Sec61B_GTUHA_F	ACTGCCTGAGAAAATATCTTGT
mNG-Sec61B_GTUHA_R	gtTCTatggacttggtatccAG
mSC-Sec61B_GTDHA_F	atctacaaggtgaagctcAGAg
mSC-Sec61B_GTDHA_R	TCTGTAGGACAGATTGCTTATG
mSC-Sec61B_GTUHA_F	ACTGCCTGAGAAAATATCTTGT
mSC-Sec61B_GTUHA_R	aaggactgcttatagtagtcgg
mNG-MAP4_GTDHA_F	acaaaaccatcatcagtacctt
mNG-MAP4_GTDHA_R	AGAGAAAAGGCACAGTAGACAG
mNG-MAP4_GTUHA_F	ATTCATGAAGAAGCAGGTACTC
mNG-MAP4_GTUHA_R	gtTCTatggacttggtatccAG
mSC-MAP4_GTDHA_F	atctacaaggtgaagctcAGAg
mSC-MAP4_GTDHA_F	ATTAGGGTTAAAAGTCATCCAC
mSC-MAP4_GTUHA_F	ATTCATGAAGAAGCAGGTACTC
mSC-MAP4_GTUHA_R	aaggactgcttatagtagtcgg
