# Supplementary material for: Efficient and error-free fluorescent gene tagging in human organoids without double-strand DNA cleavage
Source: PLoS Biol. 2022 Jan 28;20(1):e3001527. doi: 10.1371/journal.pbio.3001527 (PMC8827455; doi:10.1371/journal.pbio.3001527)
Supplement: S1 Data — (A-D) Knock-in efficiencies (% of total cell population) as determined by flow cytometry analysis for Fig 1C, 1D, 1F and 1G. (E) Fluorescent signals reported in Fig 4C. Values are corrected as explained in the methods. (XLSX) [file pbio.3001527.s013.xlsx]

## Sheet: S1 Data
S1 Data. Data underlying Figs 1C,D,F,G and 4C
A) Data underlying Fig 1C
	KI fraction
	N=1	N=2	N=3	AVRG	STDV	SE
Control	0.013	0.004	0.006	0.00766667	0.00472582	0.00272845
NHEJ WT	0.046	0.003	0.003	0.0173333	0.0248261	0.0143333
NHEJ Nick	0	0	0.002	0.000666667	0.0011547	0.000666667
MMEJ WT	0.225	0.098	0.305	0.209333	0.104386	0.060267
MMEJ Nick	0	0	0	0	0	0
Traditional WT	1.07	0.525	1.34	0.978333	0.415161	0.239693
Traditional Nick	0.466	0.055	0.197	0.239333	0.208745	0.120519
ITPC	3.19	1.032	2.221	2.14767	1.08087	0.624039
ITPN	1.507	0.161	0.666	0.778	0.679954	0.392571
B) Data underlying Fig 1D
	KI fraction
	N=1	N=2	N=3	AVRG	STDV	SE
Control	0.013	0.008	0	0.007	0.00655744	0.00378594
TV50	0.141	0.057	0.003	0.067	0.0695414	0.0401497
TV100	0.276	0.07	0.033	0.126333	0.130929	0.0755917
TV200	0.222	0.065	0.026	0.104333	0.103751	0.0599008
TV400	0.172	0.121	0.048	0.113667	0.0623244	0.035983
TV500	0.448	0.252	0.091	0.263667	0.178786	0.103222
TV600	0.703	0.414	0.117	0.411333	0.293009	0.169169
TV800	1.131	0.559	0.282	0.657333	0.432958	0.249968
TV1000	0.762	0.477	0.147	0.462	0.307774	0.177694
C) Data underlying Fig 1F
	KI fraction
	N=1	N=2	N=3	AVRG	STDV	SE
Control	0	0		0	0	0
mScarlet	0.252	0.14	0.21	0.200667	0.0565803	0.0326667
mScarlet-Puro	0.411	0.202	0.204	0.272333	0.120093	0.0693357
D) Data underlying Fig 1G
	KI fraction
	N=1	N=2	N=3	N=4	N=5	N=6	AVRG	STDV	SE
Control Tumor	0.013	0.008	0	0.013	0.004	0.006	0.00733333	0.0051251	0.00209231
Control Normal	0	0					0	0	0
Tumor-Sec61B-mSC	0.762	0.477	1.507	0.161	0.147	0.666	0.62	0.502774	0.205257
Normal-Sec61B-mSC	0.241	0.11	0.092				0.147667	0.0813286	0.0469551
E) Data underlying Fig 4C
Left bottom panel of Fig 4C					Right bottom panel of Fig 4C
					RATIOS (mSC/mNG)
Time (min)	mNeongreen	mScarlet	Ratio (mSC/mNG)		Cell 1	Cell 2	Cell 3	Cell 4	Cell 5	Cell 6	Cell 7
0	0.903923	0.908322	1.00487		1.05579	0.978735	0.956112	0.967926	1.02391	1.00487	1.07299
15	0.899893	0.901118	1.00134		1.05634	0.968177	0.955223	0.970078	1.03526	1.00134	1.07091
30	0.895257	0.889628	0.993714		1.0656	0.94993	0.962267	0.952774	1.04322	0.993714	1.06983
45	0.894096	0.894537	1.00049		1.07591	0.966874	0.959608	0.949976	1.03701	1.00049	1.06789
60	0.899789	0.897269	0.997249		1.0628	0.979193	0.948248	0.95761	1.03652	0.997249	1.06882
75	0.901865	0.892149	0.989231		1.05182	0.971319	0.939747	0.956321	1.04005	0.989231	1.07517
90	0.907513	0.901376	0.993215		1.05255	0.970808	0.934218	0.948019	1.04325	0.993215	1.0781
105	0.915151	0.913346	0.998029		1.046	0.964455	0.934445	0.937667	1.04146	0.998029	1.05755
120	0.912812	0.907135	0.993769		1.0515	0.953713	0.932288	0.923699	1.0266	0.993769	1.04407
135	0.903508	0.890716	0.98583		1.06021	0.955632	0.915325	0.905478	1.01945	0.98583	1.05615
150	0.901003	0.89462	0.992868		1.06789	0.955485	0.912488	0.890882	1.013	0.992868	1.07643
165	0.901653	0.905491	1.00427		1.07098	0.961759	0.91447	0.86831	1.0069	1.00427	1.07829
180	0.885268	0.883041	0.997353		1.06812	0.969073	0.911744	0.849641	1.00489	0.997353	1.06876
195	0.858481	0.848754	0.98869		1.06684	0.962958	0.899841	0.843748	0.975973	0.98869	1.0697
210	0.844362	0.825	0.977081		1.06571	0.951782	0.889274	0.838124	0.958389	0.977081	1.07231
225	0.846407	0.818681	0.967237		1.06398	0.951711	0.883723	0.831496	0.955432	0.967237	1.06824
240	0.849254	0.82193	0.96783		1.06168	0.951283	0.865071	0.823777	0.942884	0.96783	1.07733
255	0.843696	0.821492	0.973753		1.05909	0.942409	0.850837	0.813625	0.93551	0.973753	1.09104
270	0.844781	0.822527	0.973737		1.05078	0.936156	0.838819	0.816535	0.932977	0.973737	1.08064
285	0.84342	0.819662	0.971906		1.05552	0.942408	0.811006	0.827389	0.932344	0.971906	1.07477
300	0.831622	0.808584	0.972282		1.0574	0.9466	0.794288	0.829219	0.925567	0.972282	1.07566
315	0.827615	0.794104	0.959495		1.05861	0.936121	0.795292	0.830676	0.921086	0.959495	1.07231
330	0.822085	0.78117	0.950219		1.06836	0.936809	0.791924	0.840748	0.916955	0.950219	1.06009
345	0.822917	0.788387	0.957982		1.0648	0.941302	0.787864	0.850398	0.912724	0.957982	1.05124
360	0.820883	0.787943	0.959804		1.05657	0.958406	0.788131	0.852012	0.912103	0.959804	1.04835
375	0.820774	0.791311	0.964003		1.05837	0.973567	0.786433	0.860438	0.905679	0.964003	1.03983
390	0.835357	0.81273	0.972949		1.06389	0.962076	0.782879	0.875177	0.905019	0.972949	1.0399
405	0.845729	0.810828	0.958761		1.05883	0.942984	0.788685	0.886479	0.907831	0.958761	1.03369
420	0.842626	0.815245	0.967629		1.05604	0.928874	0.803012	0.899612	0.915468	0.967629	1.03667
435	0.838406	0.821354	0.979671		1.05417	0.925139	0.798119	0.916698	0.922276	0.979671	1.04131
450	0.830038	0.811358	0.977554		1.05105	0.922567	0.79571	0.931969	0.925048	0.977554	1.03568
465	0.809901	0.792842	0.978887		1.04715	0.906457	0.802939	0.936586	0.928567	0.978887	1.02713
480	0.803207	0.788699	0.981903		1.04288	0.905973	0.80295	0.938928	0.935222	0.981903	1.02921
495	0.812378	0.795494	0.979278		1.03536	0.919378	0.801475	0.941614	0.940286	0.979278	1.03401
510	0.813427	0.792196	0.973921		1.02098	0.920652	0.806613	0.950404	0.944183	0.973921	1.04209
525	0.808309	0.793237	0.981357		1.0133	0.923256	0.818281	0.956565	0.956087	0.981357	1.04218
540	0.80508	0.794934	0.987405		1.01286	0.941791	0.822609	0.958058	0.952243	0.987405	1.02471
555	0.806266	0.800618	0.992983		1.00909	0.945371	0.834001	0.966852	0.941006	0.992983	1.02571
570	0.811036	0.80936	0.99793		1.00609	0.930203	0.842515	0.966033	0.945297	0.99793	1.04089
585	0.807559	0.797181	0.987073		1.00746	0.92797	0.84586	0.970469	0.950834	0.987073	1.04326
600	0.800455	0.789857	0.986797		1.0001	0.935568	0.853294	0.986872	0.94219	0.986797	1.02291
615	0.79854	0.797602	0.998825		0.993052	0.929449	0.864993	0.995226	0.937467	0.998825	1.02055
630	0.799579	0.792635	0.991321		0.992268	0.921723	0.87331	1	0.944635	0.991321	1.03136
645	0.807004	0.796331	0.986755		0.986315	0.904088	0.885627	1.00423	0.937501	0.986755	1.02563
660	0.818296	0.81331	0.993881		0.98359	0.892535	0.90637	1.00754	0.921281	0.993881	1.01317
675	0.82582	0.830291	1.00539		0.986615	0.902778	0.914943	1.01167	0.922456	1.00539	1.00576
690	0.829645	0.825052	0.99448		0.974237	0.902326	0.922712	1.0157	0.928141	0.99448	1.00917
705	0.83053	0.807511	0.972285		0.970155	0.887786	0.930857	1.01648	0.933328	0.972285	1.0051
720	0.821047	0.789774	0.961843		0.972338	0.876374	0.932022	1.00973	0.92964	0.961843	0.996271
735	0.802339	0.772947	0.963452		0.973009	0.878882	0.940395	1.00034	0.918951	0.963452
750	0.796489	0.763757	0.958954		0.966662	0.874157	0.955228	0.996733	0.922605	0.958954
765	0.799738	0.75734	0.946986		0.958067	0.875166	0.965531	1.00683	0.931347	0.946986
780					0.962122	0.874371	0.976378	1.00512	0.946469
795					0.96334	0.86945	0.991123	1.00804	0.954591
810					0.965791	0.87076	1.00053	1.0215	0.951087
825					0.962924	0.868133	1.00875	1.01767	0.958138
840					0.958909	0.86237	1.01599	1.00605	0.949808
855					0.962893	0.86387		1.00437	0.93489
870					0.960985	0.864652		1.01022	0.928844
885					0.956167	0.860375		1.01528	0.937419
900					0.956004	0.856209		1.00482	0.94538
915					0.942272	0.852386		1.00262	0.943358
930					0.934729	0.857962		1.01032	0.951811
945					0.935034	0.849853		1.01009	0.950187
960					0.937004	0.851489		1.00851	0.948531
975					0.943739	0.864879		1.00231	0.951145
