# Supplementary material for: Efficient and error-free fluorescent gene tagging in human organoids without double-strand DNA cleavage
Source: PLoS Biol. 2022 Jan 28;20(1):e3001527. doi: 10.1371/journal.pbio.3001527 (PMC8827455; doi:10.1371/journal.pbio.3001527)
Supplement: S2 Data — (ZIP) [file pbio.3001527.s014.zip]

Archive with 180 entries (173 files):
- S2_Data Sanger and TIDE raw data/
- __MACOSX/._S2_Data Sanger and TIDE raw data
- S2_Data Sanger and TIDE raw data/S6 Fig Sanger TKI/
- __MACOSX/S2_Data Sanger and TIDE raw data/._S6 Fig Sanger TKI
- S2_Data Sanger and TIDE raw data/.DS_Store
- __MACOSX/S2_Data Sanger and TIDE raw data/._.DS_Store
- S2_Data Sanger and TIDE raw data/S3 Fig Sanger clones/
- __MACOSX/S2_Data Sanger and TIDE raw data/._S3 Fig Sanger clones
- S2_Data Sanger and TIDE raw data/S4 Fig KRT20/
- __MACOSX/S2_Data Sanger and TIDE raw data/._S4 Fig KRT20
- S2_Data Sanger and TIDE raw data/S5 Fig TIDE TKI/
- __MACOSX/S2_Data Sanger and TIDE raw data/._S5 Fig TIDE TKI
- S2_Data Sanger and TIDE raw data/S8 Fig Sanger DKI/
- __MACOSX/S2_Data Sanger and TIDE raw data/._S8 Fig Sanger DKI
- S2_Data Sanger and TIDE raw data/S2 Fig TIDE CRISPR strategies/
- __MACOSX/S2_Data Sanger and TIDE raw data/._S2 Fig TIDE CRISPR strategies
- S2_Data Sanger and TIDE raw data/S6 Fig Sanger TKI/S6 Fig_2053ZAC353_CDH1_TKI2_DHA.ab1
- __MACOSX/S2_Data Sanger and TIDE raw data/S6 Fig Sanger TKI/._S6 Fig_2053ZAC353_CDH1_TKI2_DHA.ab1
- S2_Data Sanger and TIDE raw data/S6 Fig Sanger TKI/S6 Fig_207DZAH439_6A_TKIMAPDHA_F_MAP4.ab1
- __MACOSX/S2_Data Sanger and TIDE raw data/S6 Fig Sanger TKI/._S6 Fig_207DZAH439_6A_TKIMAPDHA_F_MAP4.ab1
- S2_Data Sanger and TIDE raw data/S6 Fig Sanger TKI/S6 Fig_2053ZAC351_CDH1_TKI1_DHA.ab1
- __MACOSX/S2_Data Sanger and TIDE raw data/S6 Fig Sanger TKI/._S6 Fig_2053ZAC351_CDH1_TKI1_DHA.ab1
- S2_Data Sanger and TIDE raw data/S6 Fig Sanger TKI/S6 Fig_2053ZAC352_CDH1_TKI3_DHA.ab1
- __MACOSX/S2_Data Sanger and TIDE raw data/S6 Fig Sanger TKI/._S6 Fig_2053ZAC352_CDH1_TKI3_DHA.ab1
- S2_Data Sanger and TIDE raw data/S6 Fig Sanger TKI/S6 Fig_207DZAH966_5_TKIsec_DHA_F.ab1
- __MACOSX/S2_Data Sanger and TIDE raw data/S6 Fig Sanger TKI/._S6 Fig_207DZAH966_5_TKIsec_DHA_F.ab1
- S2_Data Sanger and TIDE raw data/S6 Fig Sanger TKI/S6 Fig_2053ZAC347_H2BTKI2_DHA.ab1
- __MACOSX/S2_Data Sanger and TIDE raw data/S6 Fig Sanger TKI/._S6 Fig_2053ZAC347_H2BTKI2_DHA.ab1
- S2_Data Sanger and TIDE raw data/S6 Fig Sanger TKI/S6 Fig_2053ZAC344_H2BTKI2_UHA.ab1
- __MACOSX/S2_Data Sanger and TIDE raw data/S6 Fig Sanger TKI/._S6 Fig_2053ZAC344_H2BTKI2_UHA.ab1
- S2_Data Sanger and TIDE raw data/S6 Fig Sanger TKI/S6 Fig_2053ZAC343_H2BTKi3_UHA.ab1
- __MACOSX/S2_Data Sanger and TIDE raw data/S6 Fig Sanger TKI/._S6 Fig_2053ZAC343_H2BTKi3_UHA.ab1
- S2_Data Sanger and TIDE raw data/S6 Fig Sanger TKI/S6 Fig_2053ZAC342_H2BTKI1_UHA.ab1
- __MACOSX/S2_Data Sanger and TIDE raw data/S6 Fig Sanger TKI/._S6 Fig_2053ZAC342_H2BTKI1_UHA.ab1
- S2_Data Sanger and TIDE raw data/S6 Fig Sanger TKI/S6 Fig_2053ZAC346_H2BTKI3_DHA.ab1
- __MACOSX/S2_Data Sanger and TIDE raw data/S6 Fig Sanger TKI/._S6 Fig_2053ZAC346_H2BTKI3_DHA.ab1
- S2_Data Sanger and TIDE raw data/S6 Fig Sanger TKI/S6 Fig_2053ZAC357_TKI_LMNA_UHA_LMNA.ab1
- __MACOSX/S2_Data Sanger and TIDE raw data/S6 Fig Sanger TKI/._S6 Fig_2053ZAC357_TKI_LMNA_UHA_LMNA.ab1
- S2_Data Sanger and TIDE raw data/S6 Fig Sanger TKI/S6 Fig_2053ZAC355_CDH1_TKI3_UHA.ab1
- __MACOSX/S2_Data Sanger and TIDE raw data/S6 Fig Sanger TKI/._S6 Fig_2053ZAC355_CDH1_TKI3_UHA.ab1
- S2_Data Sanger and TIDE raw data/S6 Fig Sanger TKI/S6 Fig_207DZAH438_5A_TKIMAPUHA_F_MAP4.ab1
- __MACOSX/S2_Data Sanger and TIDE raw data/S6 Fig Sanger TKI/._S6 Fig_207DZAH438_5A_TKIMAPUHA_F_MAP4.ab1
- S2_Data Sanger and TIDE raw data/S6 Fig Sanger TKI/S6 Fig_207DZAH965_4_TKIsec_UHA_R.ab1
- __MACOSX/S2_Data Sanger and TIDE raw data/S6 Fig Sanger TKI/._S6 Fig_207DZAH965_4_TKIsec_UHA_R.ab1
- S2_Data Sanger and TIDE raw data/S6 Fig Sanger TKI/S6 Fig_2053ZAC345_H2BTKI1_DHA.ab1
- __MACOSX/S2_Data Sanger and TIDE raw data/S6 Fig Sanger TKI/._S6 Fig_2053ZAC345_H2BTKI1_DHA.ab1
- S2_Data Sanger and TIDE raw data/S6 Fig Sanger TKI/S6 Fig_2053ZAC356_CDH1_TKI2_UHA.ab1
- __MACOSX/S2_Data Sanger and TIDE raw data/S6 Fig Sanger TKI/._S6 Fig_2053ZAC356_CDH1_TKI2_UHA.ab1
- S2_Data Sanger and TIDE raw data/S6 Fig Sanger TKI/S6 Fig_2053ZAC536_TKI_LMNA_DHA_LMNA.ab1
- __MACOSX/S2_Data Sanger and TIDE raw data/S6 Fig Sanger TKI/._S6 Fig_2053ZAC536_TKI_LMNA_DHA_LMNA.ab1
- S2_Data Sanger and TIDE raw data/S6 Fig Sanger TKI/S6 Fig_2053ZAC354_CDH1_TKI1_UHA.ab1
- __MACOSX/S2_Data Sanger and TIDE raw data/S6 Fig Sanger TKI/._S6 Fig_2053ZAC354_CDH1_TKI1_UHA.ab1
- S2_Data Sanger and TIDE raw data/S3 Fig Sanger clones/S3 Fig_2053ZAC324_ITPN_SEC61B_DHA_Clone6.ab1
- __MACOSX/S2_Data Sanger and TIDE raw data/S3 Fig Sanger clones/._S3 Fig_2053ZAC324_ITPN_SEC61B_DHA_Clone6.ab1
- S2_Data Sanger and TIDE raw data/S3 Fig Sanger clones/S3 Fig_2053ZAC341_ITPN_SEC61B_WTBand_Clone10.ab1
- __MACOSX/S2_Data Sanger and TIDE raw data/S3 Fig Sanger clones/._S3 Fig_2053ZAC341_ITPN_SEC61B_WTBand_Clone10.ab1
- S2_Data Sanger and TIDE raw data/S3 Fig Sanger clones/S3 Fig_2053ZAC332_ITPN_SEC61B_WTBand_Clone2.ab1
- __MACOSX/S2_Data Sanger and TIDE raw data/S3 Fig Sanger clones/._S3 Fig_2053ZAC332_ITPN_SEC61B_WTBand_Clone2.ab1
- S2_Data Sanger and TIDE raw data/S3 Fig Sanger clones/S3 Fig_2053ZAC339_ITPN_SEC61B_WTBand_Clone8.ab1
- __MACOSX/S2_Data Sanger and TIDE raw data/S3 Fig Sanger clones/._S3 Fig_2053ZAC339_ITPN_SEC61B_WTBand_Clone8.ab1
- S2_Data Sanger and TIDE raw data/S3 Fig Sanger clones/S3 Fig_2053ZAC312_ITPN_SEC61B_UHA_Clone5.ab1
- __MACOSX/S2_Data Sanger and TIDE raw data/S3 Fig Sanger clones/._S3 Fig_2053ZAC312_ITPN_SEC61B_UHA_Clone5.ab1
- S2_Data Sanger and TIDE raw data/S3 Fig Sanger clones/S3 Fig_2053ZAC329_ITPN_SEC61B_DHA_Clone11.ab1
- __MACOSX/S2_Data Sanger and TIDE raw data/S3 Fig Sanger clones/._S3 Fig_2053ZAC329_ITPN_SEC61B_DHA_Clone11.ab1
- S2_Data Sanger and TIDE raw data/S3 Fig Sanger clones/S3 Fig_2053ZAC326_ITPN_SEC61B_DHA_Clone8.ab1
- __MACOSX/S2_Data Sanger and TIDE raw data/S3 Fig Sanger clones/._S3 Fig_2053ZAC326_ITPN_SEC61B_DHA_Clone8.ab1
- S2_Data Sanger and TIDE raw data/S3 Fig Sanger clones/S3 Fig_2053ZAC340_ITPN_SEC61B_WTBand_Clone9.ab1
- __MACOSX/S2_Data Sanger and TIDE raw data/S3 Fig Sanger clones/._S3 Fig_2053ZAC340_ITPN_SEC61B_WTBand_Clone9.ab1
- S2_Data Sanger and TIDE raw data/S3 Fig Sanger clones/S3 Fig_2053ZAC323_ITPN_SEC61B_DHA_Clone5.ab1
- __MACOSX/S2_Data Sanger and TIDE raw data/S3 Fig Sanger clones/._S3 Fig_2053ZAC323_ITPN_SEC61B_DHA_Clone5.ab1
- S2_Data Sanger and TIDE raw data/S3 Fig Sanger clones/S3 Fig_2053ZAC308_ITPN_SEC61B_UHA_Clone1.ab1
- __MACOSX/S2_Data Sanger and TIDE raw data/S3 Fig Sanger clones/._S3 Fig_2053ZAC308_ITPN_SEC61B_UHA_Clone1.ab1
- S2_Data Sanger and TIDE raw data/S3 Fig Sanger clones/S3 Fig_2053ZAC322_ITPN_SEC61B_DHA_Clone4.ab1
- __MACOSX/S2_Data Sanger and TIDE raw data/S3 Fig Sanger clones/._S3 Fig_2053ZAC322_ITPN_SEC61B_DHA_Clone4.ab1
- S2_Data Sanger and TIDE raw data/S3 Fig Sanger clones/S3 Fig_2053ZAC327_ITPN_SEC61B_DHA_Clone9.ab1
- __MACOSX/S2_Data Sanger and TIDE raw data/S3 Fig Sanger clones/._S3 Fig_2053ZAC327_ITPN_SEC61B_DHA_Clone9.ab1
- S2_Data Sanger and TIDE raw data/S3 Fig Sanger clones/S3 Fig_2053ZAC318_ITPN_SEC61B_UHA_Clone11.ab1
- __MACOSX/S2_Data Sanger and TIDE raw data/S3 Fig Sanger clones/._S3 Fig_2053ZAC318_ITPN_SEC61B_UHA_Clone11.ab1
- S2_Data Sanger and TIDE raw data/S3 Fig Sanger clones/S3 Fig_2053ZAC333_ITPN_SEC61B_WTBand_Clone3.ab1
- __MACOSX/S2_Data Sanger and TIDE raw data/S3 Fig Sanger clones/._S3 Fig_2053ZAC333_ITPN_SEC61B_WTBand_Clone3.ab1
- S2_Data Sanger and TIDE raw data/S3 Fig Sanger clones/S3 Fig_2053ZAC309_ITPN_SEC61B_UHA_Clone2.ab1
- __MACOSX/S2_Data Sanger and TIDE raw data/S3 Fig Sanger clones/._S3 Fig_2053ZAC309_ITPN_SEC61B_UHA_Clone2.ab1
- S2_Data Sanger and TIDE raw data/S3 Fig Sanger clones/S3 Fig_2053ZAC314_ITPN_SEC61B_UHA_Clone7.ab1
- __MACOSX/S2_Data Sanger and TIDE raw data/S3 Fig Sanger clones/._S3 Fig_2053ZAC314_ITPN_SEC61B_UHA_Clone7.ab1
- S2_Data Sanger and TIDE raw data/S3 Fig Sanger clones/S3 Fig_2053ZAC317_ITPN_SEC61B_UHA_Clone10.ab1
- __MACOSX/S2_Data Sanger and TIDE raw data/S3 Fig Sanger clones/._S3 Fig_2053ZAC317_ITPN_SEC61B_UHA_Clone10.ab1
- S2_Data Sanger and TIDE raw data/S3 Fig Sanger clones/S3 Fig_2053ZAC325_ITPN_SEC61B_DHA_Clone7.ab1
- __MACOSX/S2_Data Sanger and TIDE raw data/S3 Fig Sanger clones/._S3 Fig_2053ZAC325_ITPN_SEC61B_DHA_Clone7.ab1
- S2_Data Sanger and TIDE raw data/S3 Fig Sanger clones/S3 Fig_2053ZAC313_ITPN_SEC61B_UHA_Clone6.ab1
- __MACOSX/S2_Data Sanger and TIDE raw data/S3 Fig Sanger clones/._S3 Fig_2053ZAC313_ITPN_SEC61B_UHA_Clone6.ab1
- S2_Data Sanger and TIDE raw data/S3 Fig Sanger clones/S3 Fig_2053ZAC316_ITPN_SEC61B_UHA_Clone9.ab1
- __MACOSX/S2_Data Sanger and TIDE raw data/S3 Fig Sanger clones/._S3 Fig_2053ZAC316_ITPN_SEC61B_UHA_Clone9.ab1
- S2_Data Sanger and TIDE raw data/S3 Fig Sanger clones/S3 Fig_2053ZAC328_ITPN_SEC61B_DHA_Clone10.ab1
- __MACOSX/S2_Data Sanger and TIDE raw data/S3 Fig Sanger clones/._S3 Fig_2053ZAC328_ITPN_SEC61B_DHA_Clone10.ab1
- S2_Data Sanger and TIDE raw data/S3 Fig Sanger clones/S3 Fig_2053ZAC320_ITPN_SEC61B_DHA_Clone2.ab1
- __MACOSX/S2_Data Sanger and TIDE raw data/S3 Fig Sanger clones/._S3 Fig_2053ZAC320_ITPN_SEC61B_DHA_Clone2.ab1
- S2_Data Sanger and TIDE raw data/S3 Fig Sanger clones/S3 Fig_2053ZAC311_ITPN_SEC61B_UHA_Clone4.ab1
- __MACOSX/S2_Data Sanger and TIDE raw data/S3 Fig Sanger clones/._S3 Fig_2053ZAC311_ITPN_SEC61B_UHA_Clone4.ab1
- S2_Data Sanger and TIDE raw data/S3 Fig Sanger clones/S3 Fig_2053ZAC319_ITPN_SEC61B_DHA_Clone1.ab1
- __MACOSX/S2_Data Sanger and TIDE raw data/S3 Fig Sanger clones/._S3 Fig_2053ZAC319_ITPN_SEC61B_DHA_Clone1.ab1
- S2_Data Sanger and TIDE raw data/S3 Fig Sanger clones/S3 Fig_2053ZAC337_ITPN_SEC61B_WTBand_Clone5.ab1
- __MACOSX/S2_Data Sanger and TIDE raw data/S3 Fig Sanger clones/._S3 Fig_2053ZAC337_ITPN_SEC61B_WTBand_Clone5.ab1
- S2_Data Sanger and TIDE raw data/S3 Fig Sanger clones/S3 Fig_2053ZAC338_ITPN_SEC61B_WTBand_Clone6.ab1
- __MACOSX/S2_Data Sanger and TIDE raw data/S3 Fig Sanger clones/._S3 Fig_2053ZAC338_ITPN_SEC61B_WTBand_Clone6.ab1
- S2_Data Sanger and TIDE raw data/S3 Fig Sanger clones/S3 Fig_2053ZAC321_ITPN_SEC61B_DHA_Clone3.ab1
- __MACOSX/S2_Data Sanger and TIDE raw data/S3 Fig Sanger clones/._S3 Fig_2053ZAC321_ITPN_SEC61B_DHA_Clone3.ab1
- S2_Data Sanger and TIDE raw data/S3 Fig Sanger clones/S3 Fig_2053ZAC315_ITPN_SEC61B_UHA_Clone8.ab1
- __MACOSX/S2_Data Sanger and TIDE raw data/S3 Fig Sanger clones/._S3 Fig_2053ZAC315_ITPN_SEC61B_UHA_Clone8.ab1
- S2_Data Sanger and TIDE raw data/S3 Fig Sanger clones/S3 Fig_2053ZAC330_ITPN_SEC61B_WTBand_Clone11.ab1
- __MACOSX/S2_Data Sanger and TIDE raw data/S3 Fig Sanger clones/._S3 Fig_2053ZAC330_ITPN_SEC61B_WTBand_Clone11.ab1
- S2_Data Sanger and TIDE raw data/S3 Fig Sanger clones/S3 Fig_2053ZAC336_ITPN_SEC61B_WTBand_Clone4.ab1
- __MACOSX/S2_Data Sanger and TIDE raw data/S3 Fig Sanger clones/._S3 Fig_2053ZAC336_ITPN_SEC61B_WTBand_Clone4.ab1
- S2_Data Sanger and TIDE raw data/S3 Fig Sanger clones/S3 Fig_2053ZAC310_ITPN_SEC61B_UHA_Clone3.ab1
- __MACOSX/S2_Data Sanger and TIDE raw data/S3 Fig Sanger clones/._S3 Fig_2053ZAC310_ITPN_SEC61B_UHA_Clone3.ab1
- S2_Data Sanger and TIDE raw data/S3 Fig Sanger clones/S3 Fig_2053ZAC331_ITPN_SEC61B_WTBand_Clone1.ab1
- __MACOSX/S2_Data Sanger and TIDE raw data/S3 Fig Sanger clones/._S3 Fig_2053ZAC331_ITPN_SEC61B_WTBand_Clone1.ab1
- S2_Data Sanger and TIDE raw data/S4 Fig KRT20/S4 Fig_UHA_207DZAH436_NorKrt20.ab1
- __MACOSX/S2_Data Sanger and TIDE raw data/S4 Fig KRT20/._S4 Fig_UHA_207DZAH436_NorKrt20.ab1
- S2_Data Sanger and TIDE raw data/S4 Fig KRT20/S4 Fig_DHA_207DZAH437_NorKrt20.ab1
- __MACOSX/S2_Data Sanger and TIDE raw data/S4 Fig KRT20/._S4 Fig_DHA_207DZAH437_NorKrt20.ab1
- S2_Data Sanger and TIDE raw data/S5 Fig TIDE TKI/S5 Fig_Triple KI-1 TIDE LMNA 2053ZAC534.ab1
- __MACOSX/S2_Data Sanger and TIDE raw data/S5 Fig TIDE TKI/._S5 Fig_Triple KI-1 TIDE LMNA 2053ZAC534.ab1
- S2_Data Sanger and TIDE raw data/S5 Fig TIDE TKI/S5 Fig_TKI parental TIDE MAP4 2053ZAC576.ab1
- __MACOSX/S2_Data Sanger and TIDE raw data/S5 Fig TIDE TKI/._S5 Fig_TKI parental TIDE MAP4 2053ZAC576.ab1
- S2_Data Sanger and TIDE raw data/S5 Fig TIDE TKI/S5 Fig_Triple KI-3 TIDE H2B1C 2053ZAC364.ab1
- __MACOSX/S2_Data Sanger and TIDE raw data/S5 Fig TIDE TKI/._S5 Fig_Triple KI-3 TIDE H2B1C 2053ZAC364.ab1
- S2_Data Sanger and TIDE raw data/S5 Fig TIDE TKI/S5 Fig_Triple KI-2 TIDE CDH1 2053ZAC237.ab1
- __MACOSX/S2_Data Sanger and TIDE raw data/S5 Fig TIDE TKI/._S5 Fig_Triple KI-2 TIDE CDH1 2053ZAC237.ab1
- S2_Data Sanger and TIDE raw data/S5 Fig TIDE TKI/S5 Fig_Triple KI-1 TIDE H2B1C 2053ZAC363.ab1
- __MACOSX/S2_Data Sanger and TIDE raw data/S5 Fig TIDE TKI/._S5 Fig_Triple KI-1 TIDE H2B1C 2053ZAC363.ab1
- S2_Data Sanger and TIDE raw data/S5 Fig TIDE TKI/S5 Fig_Triple KI-3 TIDE CDH1 2053ZAC235.ab1
- __MACOSX/S2_Data Sanger and TIDE raw data/S5 Fig TIDE TKI/._S5 Fig_Triple KI-3 TIDE CDH1 2053ZAC235.ab1
- S2_Data Sanger and TIDE raw data/S5 Fig TIDE TKI/S5 Fig_TKI parental TIDE LMNA2053ZAC570.ab1
- __MACOSX/S2_Data Sanger and TIDE raw data/S5 Fig TIDE TKI/._S5 Fig_TKI parental TIDE LMNA2053ZAC570.ab1
- S2_Data Sanger and TIDE raw data/S5 Fig TIDE TKI/S5 Fig_TKI parental TIDE H2B1C 2053ZAC366.ab1
- __MACOSX/S2_Data Sanger and TIDE raw data/S5 Fig TIDE TKI/._S5 Fig_TKI parental TIDE H2B1C 2053ZAC366.ab1
- S2_Data Sanger and TIDE raw data/S5 Fig TIDE TKI/S5 Fig_Triple KI-3 TIDE MAP4 2053ZAC538.ab1
- __MACOSX/S2_Data Sanger and TIDE raw data/S5 Fig TIDE TKI/._S5 Fig_Triple KI-3 TIDE MAP4 2053ZAC538.ab1
- S2_Data Sanger and TIDE raw data/S5 Fig TIDE TKI/S5 Fig_207DZAH434_Triple KI-1 CDH1.ab1
- __MACOSX/S2_Data Sanger and TIDE raw data/S5 Fig TIDE TKI/._S5 Fig_207DZAH434_Triple KI-1 CDH1.ab1
- S2_Data Sanger and TIDE raw data/S5 Fig TIDE TKI/S5 Fig_207DZAH435_TKI Parental CDH1.ab1
- __MACOSX/S2_Data Sanger and TIDE raw data/S5 Fig TIDE TKI/._S5 Fig_207DZAH435_TKI Parental CDH1.ab1
- S2_Data Sanger and TIDE raw data/S5 Fig TIDE TKI/S5 Fig_Triple KI-2 TIDE H2B1C 2053ZAC365.ab1
- __MACOSX/S2_Data Sanger and TIDE raw data/S5 Fig TIDE TKI/._S5 Fig_Triple KI-2 TIDE H2B1C 2053ZAC365.ab1
- S2_Data Sanger and TIDE raw data/S8 Fig Sanger DKI/S8 Fig_2053ZAC042_dki_sec_mSC_UHA_sample5.ab1
- __MACOSX/S2_Data Sanger and TIDE raw data/S8 Fig Sanger DKI/._S8 Fig_2053ZAC042_dki_sec_mSC_UHA_sample5.ab1
- S2_Data Sanger and TIDE raw data/S8 Fig Sanger DKI/S8 Fig_2053ZAC046_dki_map_mSC_UHA_sample9.ab1
- __MACOSX/S2_Data Sanger and TIDE raw data/S8 Fig Sanger DKI/._S8 Fig_2053ZAC046_dki_map_mSC_UHA_sample9.ab1
- S2_Data Sanger and TIDE raw data/S8 Fig Sanger DKI/S8 Fig_207DZAH796_H2BdKI_P9T_mNG_DHA_F.ab1
- __MACOSX/S2_Data Sanger and TIDE raw data/S8 Fig Sanger DKI/._S8 Fig_207DZAH796_H2BdKI_P9T_mNG_DHA_F.ab1
- S2_Data Sanger and TIDE raw data/S8 Fig Sanger DKI/S8 Fig_207DZAH795_H2BdKI_P9T_mNG_UHA_R.ab1
- __MACOSX/S2_Data Sanger and TIDE raw data/S8 Fig Sanger DKI/._S8 Fig_207DZAH795_H2BdKI_P9T_mNG_UHA_R.ab1
- S2_Data Sanger and TIDE raw data/S8 Fig Sanger DKI/S8 Fig_2053ZAC044_dki_map_mNG_UHA_sample7.ab1
- __MACOSX/S2_Data Sanger and TIDE raw data/S8 Fig Sanger DKI/._S8 Fig_2053ZAC044_dki_map_mNG_UHA_sample7.ab1
- S2_Data Sanger and TIDE raw data/S8 Fig Sanger DKI/S8 Fig_2053ZAC043_dki_sec_mSC_DHA_sample6.ab1
- __MACOSX/S2_Data Sanger and TIDE raw data/S8 Fig Sanger DKI/._S8 Fig_2053ZAC043_dki_sec_mSC_DHA_sample6.ab1
- S2_Data Sanger and TIDE raw data/S8 Fig Sanger DKI/S8 Fig_2053ZAC045_dki_map_map_mNG_DHA_sample8.ab1
- __MACOSX/S2_Data Sanger and TIDE raw data/S8 Fig Sanger DKI/._S8 Fig_2053ZAC045_dki_map_map_mNG_DHA_sample8.ab1
- S2_Data Sanger and TIDE raw data/S8 Fig Sanger DKI/S8 Fig_2053ZAC040_dki_sec_mNG_UHA_sample3.ab1
- __MACOSX/S2_Data Sanger and TIDE raw data/S8 Fig Sanger DKI/._S8 Fig_2053ZAC040_dki_sec_mNG_UHA_sample3.ab1
- S2_Data Sanger and TIDE raw data/S8 Fig Sanger DKI/S8 Fig_207DZAH798_H2BdKI_P9T_mSC_DHA_F.ab1
- __MACOSX/S2_Data Sanger and TIDE raw data/S8 Fig Sanger DKI/._S8 Fig_207DZAH798_H2BdKI_P9T_mSC_DHA_F.ab1
- S2_Data Sanger and TIDE raw data/S8 Fig Sanger DKI/S8 Fig_2053ZAC047_dki_map_mSC_DHA_sample10.ab1
- __MACOSX/S2_Data Sanger and TIDE raw data/S8 Fig Sanger DKI/._S8 Fig_2053ZAC047_dki_map_mSC_DHA_sample10.ab1
- S2_Data Sanger and TIDE raw data/S8 Fig Sanger DKI/S8 Fig_207DZAH797_H2BdKI_P9T_mSC_UHA_R.ab1
- __MACOSX/S2_Data Sanger and TIDE raw data/S8 Fig Sanger DKI/._S8 Fig_207DZAH797_H2BdKI_P9T_mSC_UHA_R.ab1
- S2_Data Sanger and TIDE raw data/S8 Fig Sanger DKI/S8 Fig_2053ZAC041_dki_sec_mNG_DHA_sample4.ab1
- __MACOSX/S2_Data Sanger and TIDE raw data/S8 Fig Sanger DKI/._S8 Fig_2053ZAC041_dki_sec_mNG_DHA_sample4.ab1
- S2_Data Sanger and TIDE raw data/S2 Fig TIDE CRISPR strategies/S2 Fig_2053ZAC380_TIDE_SEC61B_Traditional.ab1
- __MACOSX/S2_Data Sanger and TIDE raw data/S2 Fig TIDE CRISPR strategies/._S2 Fig_2053ZAC380_TIDE_SEC61B_Traditional.ab1
- S2_Data Sanger and TIDE raw data/S2 Fig TIDE CRISPR strategies/S2 Fig_2053ZAC379_TIDE_SEC61B_MMEJ.ab1
- __MACOSX/S2_Data Sanger and TIDE raw data/S2 Fig TIDE CRISPR strategies/._S2 Fig_2053ZAC379_TIDE_SEC61B_MMEJ.ab1
- S2_Data Sanger and TIDE raw data/S2 Fig TIDE CRISPR strategies/.DS_Store
- __MACOSX/S2_Data Sanger and TIDE raw data/S2 Fig TIDE CRISPR strategies/._.DS_Store
- S2_Data Sanger and TIDE raw data/S2 Fig TIDE CRISPR strategies/S2 Fig_2053ZAC377_TIDE_SEC61B_ParentalCtrl.ab1
- __MACOSX/S2_Data Sanger and TIDE raw data/S2 Fig TIDE CRISPR strategies/._S2 Fig_2053ZAC377_TIDE_SEC61B_ParentalCtrl.ab1
- S2_Data Sanger and TIDE raw data/S2 Fig TIDE CRISPR strategies/S2 Fig_2053ZAC381_TIDE_SEC61B_ITPC.ab1
- __MACOSX/S2_Data Sanger and TIDE raw data/S2 Fig TIDE CRISPR strategies/._S2 Fig_2053ZAC381_TIDE_SEC61B_ITPC.ab1
- S2_Data Sanger and TIDE raw data/S2 Fig TIDE CRISPR strategies/S2 Fig_2053ZAC382_TIDE_SEC61B_ITPN.ab1
- __MACOSX/S2_Data Sanger and TIDE raw data/S2 Fig TIDE CRISPR strategies/._S2 Fig_2053ZAC382_TIDE_SEC61B_ITPN.ab1
